# Supplementary material for: Natural variation in rosette size under salt stress conditions corresponds to developmental differences between Arabidopsis accessions and allelic variation in the LRR-KISS gene
Source: J Exp Bot. 2016 Feb 11;67(8):2127–38. doi: 10.1093/jxb/erw015 (PMC4809279; doi:10.1093/jxb/erw015)
Supplement: Supplementary Data [file supp_erw015_supplementary_tables_S1_S6.xlsx]

## Sheet: Table S1
Table S1. Accessions used for the experiment performed in 2012
line	acc		line	acc		line	acc		line	acc
CS22689	RRS-10		CS28568	Nok-1		CS76124	Duk		CS76226	Se-0
CS28014	Amel-1		CS28573	Nw-0		CS76125	Eden-2		CS76231	St-0
CS28017	An-2		CS28575	Nw-2		CS76126	Edi-0		CS76242	Ta-0
CS28018	Ang-0		CS28580	Ob-1		CS76127	Est-1		CS76244	Tamm-2
CS28054	Baa-1		CS28583	Old-1		CS76131	Fjä1-2		CS76249	TDr-8
CS28063	Be-1		CS28587	Or-0		CS76133	Ga-0		CS76256	TOU-A1-62
CS28090	Blh-2		CS28595	Pa-2		CS76134	Gd-1		CS76259	TOU-C-3
CS28091	Boot-1		CS28620	PHW-20		CS76139	Gy-0		CS76268	Ts-1
CS28097	Bs-2		CS28633	PHW-33		CS76140	Hi-0		CS76270	UKID101
CS28099	Bsch-0		CS28640	Pla-0		CS76143	Hovdala-2		CS76273	UKID48
CS28128	Ca-0		CS28651	Pr-0		CS76145	Hs-0		CS76274	UKID80
CS28133	Cha-0		CS28720	S96		CS76147	In-0		CS76275	UKNW06-059
CS28158	Cit-0		CS28725	Sav-0		CS76148	JEA		CS76276	UKNW06-060
CS28163	Co-2		CS28729	Sei-0		CS76149	Ka-0		CS76278	UKNW06-436
CS28165	Co-4		CS28734	Sh-0		CS76150	Kas-1		CS76293	Ull2-3
CS28181	CSHL-5		CS28739	Si-0		CS76152	Kelsterbach-4		CS76297	Van-0
CS28200	Da-0		CS28750	Ste-0		CS76153	Kin-0		CS76302	Wil-1
CS28202	Db-0		CS28759	Ting-1		CS76158	LAC-5		CS76303	Ws-0
CS28208	Di-1		CS28780	Tsu-0		CS76159	Lc-0		CS76304	Wt-5
CS28210	Do-0		CS28787	Uk-1		CS76164	Ler-1		CS76307	ZdrI2-24
CS28214	Dra-2		CS28788	Uk-2		CS76168	Lip-0
CS28236	Ep-0		CS28800	Ven-1		CS76173	Lm-2
CS28243	Est-0		CS28804	Wa-1		CS76176	Lp2-2
CS28252	Fi-1		CS28822	Wl-0		CS76179	Lz-0
CS28274	Ga-2		CS28823	Ws		CS76183	MIB-28
CS28277	Ge-1		CS28833	Wt-3		CS76189	MOG-37
CS28280	Gie-0		CS28847	Zu-1		CS76190	Mr-0
CS28282	Go-0		CS76088	Alc-0		CS76191	Mrk-0
CS28326	Gr-5		CS76090	ALL1-3		CS76192	Mt-0
CS28332	Gu-1		CS76091	An-1		CS76193	Mz-0
CS28336	Ha-0		CS76097	Bla-1		CS76195	Na-1
CS28350	Hn-0		CS76098	Blh-1		CS76197	Nd-1
CS28369	Jl-3		CS76101	Br-0		CS76199	NFA-8
CS28373	Jm-1		CS76103	Bu-0		CS76200	Ömö2-1
CS28382	Kelsterbach-2		CS76105	Bur-0		CS76202	Ost-0
CS28394	Kl-5		CS76106	C24		CS76203	Oy-0
CS28419	Kr-0		CS76108	CAM-61		CS76205	PAR-3
CS28420	Kro-0		CS76109	Can-0		CS76210	Per-1
CS28454	Li-3		CS76110	Cen-0		CS76212	PHW-34
CS28457	Li-5:2		CS76111	CIBC-17		CS76213	Pna-17
CS28461	Li-7		CS76113	Col-0		CS76216	Ra-0
CS28495	Mnz-0		CS76114	Ct-1		CS76217	Rak-2
CS28510	N4		CS76116	Cvi-0		CS76222	Rsch-4
CS28527	Nc-1		CS76119	DraIV1-14		CS76224	Sap-0
CS28564	No-0		CS76123	DraIV6-35		CS76225	Sav-0

## Sheet: Table S2
Table S2. Accessions used for the experiment performed in 2013
line	acc		line	acc		line	acc		line	acc
CS22689	RRS-10		CS28823	Ws		CS76176	Lp2-2		CS76275	UKNW06-059
CS28014	Amel-1		CS76085	328PNA054		CS76177	Lp2-6		CS76277	UKNW06-386
CS28049	Ann-1		CS76087	Ag-0		CS76179	Lz-0		CS76283	UKSE06-278
CS28064	Benk-1		CS76091	An-1		CS76181	MIB-15		CS76290	UKSE06-520
CS28090	Blh-2		CS76094	Bay-0		CS76182	MIB-22		CS76291	UKSE06-628
CS28091	Boot-1		CS76096	Bg-2		CS76183	MIB-28		CS76293	Ull2-3
CS28128	Ca-0		CS76097	Bla-1		CS76190	Mr-0		CS76295	Ull3-4
CS28140	CIBC-2		CS76098	Blh-1		CS76191	Mrk-0		CS76296	Uod-7
CS28142	CIBC-5		CS76099	Bor-1		CS76192	Mt-0		CS76297	Van-0
CS28163	Co-2		CS76100	Bor-4		CS76193	Mz-0		CS76298	Vår2-1
CS28165	Co-4		CS76101	Br-0		CS76194	N13		CS76299	VOU-1
CS28210	Do-0		CS76104	BUI		CS76197	Nd-1		CS76303	Ws-0
CS28217	Ede-1		CS76105	Bur-0		CS76198	NFA-10		CS76304	Wt-5
CS28243	Est-0		CS76109	Can-0		CS76199	NFA-8		CS76305	Yo-0
CS28252	Fi-1		CS76111	CIBC-17		CS76200	Ömö2-1		CS76306	Zdr-6
CS28268	Fr-4		CS76112	CLE-6		CS76201	Ör-1		CS76307	ZdrI2-24
CS28350	Hn-0		CS76113	Col-0		CS76203	Oy-0
CS28364	Je-0		CS76114	Ct-1		CS76208	Paw-3
CS28419	Kr-0		CS76116	Cvi-0		CS76209	Pent-1
CS28423	Krot-2		CS76120	DraIV1-5		CS76212	PHW-34
CS28459	Li-6		CS76125	Eden-2		CS76214	Pro-0
CS28510	N4		CS76126	Edi-0		CS76215	Pu2-23
CS28513	N7		CS76127	Est-1		CS76216	Ra-0
CS28564	No-0		CS76128	Fäb-4		CS76218	Ren-1
CS28568	Nok-1		CS76131	Fjä1-2		CS76219	Rev-2
CS28595	Pa-2		CS76133	Ga-0		CS76221	ROM-1
CS28613	PHW-13		CS76135	Ge-0		CS76222	Rsch-4
CS28620	PHW-20		CS76136	Got-7		CS76224	Sap-0
CS28628	PHW-28		CS76139	Gy-0		CS76225	Sav-0
CS28637	PHW-37		CS76140	Hi-0		CS76227	Sha
CS28651	Pr-0		CS76142	Hov4-1		CS76230	Sq-8
CS28692	Rou-0		CS76143	Hovdala-2		CS76231	St-0
CS28713	RRS-7		CS76144	HR-5		CS76232	Ste-3
CS28725	Sav-0		CS76145	Hs-0		CS76236	T1110
CS28729	Sei-0		CS76147	In-0		CS76240	T620
CS28734	Sh-0		CS76148	JEA		CS76242	Ta-0
CS28739	Si-0		CS76150	Kas-1		CS76243	TÅD
CS28743	Sp-0		CS76153	Kin-0		CS76244	Tamm-2
CS28780	Tsu-0		CS76154	Kno-18		CS76245	TDr-1
CS28787	Uk-1		CS76155	PHW-3		CS76251	Tottarp-2
CS28804	Wa-1		CS76159	Lc-0		CS76259	TOU-C-3
CS28808	Wag-3		CS76160	LDV-14		CS76261	TOU-H-12
CS28810	Wag-5		CS76163	LDV-58		CS76268	Ts-1
CS28812	WAR		CS76164	Ler-1		CS76270	UKID101
CS28822	Wl-0		CS76175	Löv-5		CS76273	UKID48

## Sheet: Table S3
Table S3. Correlations between rosette phenotypes collected in experiment performed in 2012. The Pearson correlation coefficients are marked with *, ** and *** for the significance levels of 0.05, 0.01 and 0.001 respectively.
		0 mM NaCl								500 mM NaCl
		Fresh Weight	Dry weight	Projected Rosette Area	Water Mass	Water Content	Fresh Weight per Projected Rosette Area	Dry Weight per Projected Rosette Area	Water Content per Projected Rosette Area	Fresh Weight	Dry weight	Projected Rosette Area	Water Mass	Water Content	Fresh Weight per Projected Rosette Area	Dry Weight per Projected Rosette Area	Water Content per Projected Rosette Area
0 mM NaCl	Dry weight	0.92***
	Projected Rosette Area	0.09	-0.11
	Water Mass	1.00***	0.89***	0.12
	Water Content	0.01	-0.37**	0.48***	0.07
	Fresh Weight per Projected Rosette Area	0.12	0.32**	-0.65***	0.09	-0.45***
	Dry Weight per Projected Rosette Area	0.11	0.32**	-0.62***	0.07	-0.48***	0.99***
	Water Content per Projected Rosette Area	-0.17	-0.01	-0.70***	-0.2	-0.37**	0.85***	0.83***
500 mM NaCl	Fresh Weight	0.26*	0.16	0.39**	0.28*	0.24	-0.35**	-0.34**	-0.41***
	Dry weight	0.39**	0.28*	0.40**	0.40**	0.19	-0.33**	-0.32*	-0.44***	0.72***
	Projected Rosette Area	0.04	-0.11	0.66***	0.07	0.35**	-0.56***	-0.55***	-0.58***	0.65***	0.58***
	Water Mass	0.22	0.12	0.36**	0.24	0.24	-0.33**	-0.32*	-0.37**	0.99***	0.62***	0.62***
	Water Content	0.03	-0.04	0.22	0.04	0.21	-0.25*	-0.25*	-0.22	0.71***	0.09	0.39**	0.78***
	Fresh Weight per Projected Rosette Area	0.09	0.12	-0.2	0.09	-0.11	0.2	0.19	0.35**	0.19	-0.04	-0.24	0.23	0.28*
	Dry Weight per Projected Rosette Area	0.1	0.11	-0.2	0.09	-0.08	0.16	0.15	0.28*	0.18	-0.01	-0.26*	0.21	0.24	0.97***
	Water Content per Projected Rosette Area	-0.07	-0.03	-0.22	-0.07	-0.12	0.25*	0.23	0.54***	0.03	-0.16	-0.21	0.07	0.15	0.84***	0.74***
Baxter et al., 2010	Na+ concentration	-0.04	-0.04	-0.03	-0.04	0	-0.1	-0.11	-0.08	0.03	0	0.25	0.03	0.09	-0.08	-0.1	-0.06
	distance to Sea or Salt affected region	0.30*	0.24	-0.12	0.31*	0.01	0.04	0.02	0	0.02	0.16	-0.30*	0	-0.05	0.27	0.30*	0.05
	distance to Sea	0.34*	0.31*	0.03	0.34*	-0.04	-0.02	-0.04	-0.09	-0.04	0.1	-0.17	-0.07	-0.14	0.13	0.16	-0.03
	distance to Salt affected region	0.02	0.11	-0.11	0	-0.18	0.02	0.04	-0.03	0.04	0.03	0.03	0.04	-0.02	-0.06	-0.05	-0.08

## Sheet: Table S4
Table S4. Correlations between rosette phenotypes and Electrolyte leakage collected in experiment performed in 2013. The Pearson correlation coefficients are marked with *, ** and *** for the significance levels of 0.05, 0.01 and 0.001 respectively.
		0 mM NaCl									300 mM NaCl
		Fresh Weight	Dry weight	Projected Rosette Area	Water Mass	Water Content	Fresh Weight per Projected Rosette Area	Dry Weight per Projected Rosette Area	Water Content per Projected Rosette Area	Electrolyte leakage	Fresh Weight	Dry weight	Projected Rosette Area	Water Mass	Water Content	Fresh Weight per Projected Rosette Area	Dry Weight per Projected Rosette Area	Water Content per Projected Rosette Area	Electrolyte leakage
0 mM NaCl	Dry weight	0.87***
	Projected Rosette Area	0.77***	0.61***
	Water Mass	0.92***	0.85***	0.64***
	Water Content	-0.31*	-0.57***	-0.23	-0.14
	Fresh Weight per Projected Rosette Area	0.26*	0.26*	-0.22	0.30*	-0.05
	Dry Weight per Projected Rosette Area	0.28*	0.37**	-0.17	0.30*	-0.28*	0.95***
	Water Content per Projected Rosette Area	-0.32*	-0.34**	-0.45***	-0.28*	0.25*	0.57***	0.52***
	Electrolyte leakage	-0.18	-0.08	-0.41***	-0.18	-0.11	0.17	0.13	0.07
300 mM NaCl	Fresh Weight	0.79***	0.77***	0.69***	0.69***	-0.46***	0.09	0.17	-0.38**	-0.14
	Dry weight	0.75***	0.77***	0.58***	0.67***	-0.48***	0.21	0.31*	-0.25*	-0.07	0.91***
	Projected Rosette Area	0.49***	0.42***	0.63***	0.40**	-0.31*	-0.16	-0.09	-0.43***	-0.23	0.80***	0.63***
	Water Mass	0.72***	0.70***	0.58***	0.64***	-0.41***	0.19	0.26*	-0.26*	-0.1	0.94***	0.95***	0.74***
	Water Content	-0.1	-0.25*	0.02	-0.11	0.33**	-0.11	-0.19	-0.09	-0.15	0.04	-0.23	0.31*	0.05
	Fresh Weight per Projected Rosette Area	0.58***	0.64***	0.18	0.55***	-0.34**	0.53***	0.53***	0.01	0.22	0.49***	0.55***	-0.05	0.47***	-0.29*
	Dry Weight per Projected Rosette Area	0.44***	0.55***	0	0.42***	-0.34**	0.61***	0.62***	0.13	0.33**	0.32*	0.46***	-0.17	0.33**	-0.44***	0.91***
	Water Content per Projected Rosette Area	-0.42***	-0.35**	-0.58***	-0.41***	0.16	0.17	0.11	0.48***	0.26*	-0.56***	-0.54***	-0.71***	-0.57***	-0.08	0.12	0.22
	Electrolyte leakage	-0.25*	-0.27*	-0.32*	-0.29*	0.14	0.07	0.05	0.18	0.07	-0.32**	-0.27*	-0.32*	-0.25*	0.13	-0.17	-0.1	0.19
Baxter et al., 2010	Na+ concentration	0.07	-0.01	0.17	-0.04	-0.11	-0.09	-0.07	0	-0.06	0.18	0.06	0.25	0.14	0.26	-0.04	-0.08	0.01	-0.11
	distance to Sea or Salt affected region	0.02	0	-0.05	0.07	0.19	0.09	0.12	0.16	0.03	0.01	0.08	-0.09	0.02	-0.09	0.1	0.14	-0.03	0.13
	distance to Sea	0.07	0.04	0.03	0.12	0.26	0.02	0.03	0.07	-0.09	0.15	0.19	0.07	0.19	0.12	0.1	0.01	-0.15	0.25
	distance to Salt affected region	-0.19	-0.18	-0.08	-0.13	0.09	-0.15	-0.16	-0.07	-0.1	-0.18	-0.14	-0.05	-0.15	-0.12	-0.21	-0.13	-0.06	0.07

## Sheet: Table S5
Table S5. T-DNA insertion lines and primers for genotyping
target gene	t-DNA lijn	location	coding	pfw (LP)	prv (RP)
At4g08850 <-	SALK_061769	exon	dw1	TTTGACTTTGTTCCCAGTTGG	TCCCCAATCTCACTTTTGTTG
	SALK_129546	promoter	dw2	CGAGGCTTTTCTTTACAAGCC	TTACATTGAGGGGACCAGTTG
	SALK_046963	exon	dw3	TTCCTCAAGCTTCCTCTCTCC	CAAAGGGAATAGTTTCTCCGG
At3g04590 <-	SALK_081411	exon	fw1	ACGTCTCAAATCACACCAACG	CGAATGCAAAGTTGAAAAAGG
	SALK_056709	exon	fw2	TCCGACGACTCATGTCCTATC	AAAGCAAGCATGAACTATGCG
	SALK_006373	5UTR	fw3	TACACCGCGAGAGAAGATGAC	GTGATGGGACGTTTGATTCTC
At3g04605 ->	SALK_002684	exon	fw4	ATAGGTTGAGTTGGGCCTTTC	GTACCTGCATTAACCAAACGC
At3g04610 <-	SALK_007750	5UTR	fw5	CGAGAATCTTTATTCGAGCCC	GAATCTCTCTCTTTCTCCGCC
	SALK_112850	intron	fw6	TTTTAAGATGCCATAGCAGCC	TATTCCGTATGCTGGTTCCTG
At1g25370 <-	SALK_018600	exon	fwa1	ACAAAACACACCCCACAAAAC	TGTTTAACAAAGGCGTAACCG
	SALK_080192	exon	fwa2	CTTTTCCTTAGATTCCACGGC	TGCGATGGGTTAAAATAAACG

## Sheet: Table S6
Table S6. Accession sequences used for the study of sequence similarity retrieved from 1001 genomes project website (1001genomes.org)
Accession	Sequence		Accession	Sequence		Accession	Sequence		Accession	Sequence
Ag-0	SALK		Ull23	GMI		Nw-0	SALK		Com-1	SALK
Faeb-4	GMI		Bsch-0	SALK		Tomega			Kn0	WTC
Mh-0	SALK		Hr-5	SALK		p2	GMI		Sanna2	GMI
T1080	GMI		Pna-17	SALK		Bg-2	SALK		Wt-5	SALK
Alc-0	JGI		Ull25	GMI		Hey-1	SALK		CSHL-5
Fei-0	MPI		Bu-0	SALK		Nz-1	SALK		6744.MONM
Mnz-0	SALK		Hs-0	SALK		Tottarp2	GMI		PI
T1110	GMI		Pu2-23	SALK		Bla-1	SALK		Kro-0	MPI
Alst-1	SALK		Uod-7	SALK		Hh-0	SALK		Sap-0	SALK
Fjae11	GMI		Bur-0	WTC		Old-1	SALK		Yo-0	SALK
Mt-0	WTC		HSm	SALK		Ts-1	SALK		Ct-1	WTC
T1130	GMI		Ra-0	SALK		Blh-1	JGI		Kulturen1	GMI
Amel-1	SALK		Utrecht	SALK		Hi-0	WTC		Scha	MPI
Fjae12	GMI		C24	MPI		Or-0	SALK		Zu-1
Mz-0	SALK		In-0	SALK		Tscha-1	SALK		7418.MONM
T540	GMI		Rak-2	SALK		Boot-1	SALK		PI
An-1	SALK		Vaar21	GMI		Hn-0	SALK		Cvi-0	SALK
Fjae15	GMI		Ca-0	SALK		Oy-0	WTC		Ler1	MPI
N13	SALK		Je-0	SALK		Tsu-0	WTC		Se-0	SALK
Ta-0	SALK		Ren-1	SALK		Bor-1	SALK		Da1-12	SALK
Ang-0	SALK		Van-0	SALK		Hod	SALK		Li-7
Ga-0	SALK		Can-0	WTC		Per-1	SALK		7231.MONM
Nc-1	SALK		Jea	JGI		Ty-0	SALK		PI
Tamm-2	GMI		Rev2	GMI		Bor-4	SALK		Sei-0	SALK
Ann-1	SALK		Ven-1	SALK		Hov41	GMI		Do-0	SALK
Ge-0	SALK		Chat-1	SALK		PHW-34	SALK		Liarum	GMI
NC-6	SALK		Jl-3	SALK		Uk-1	SALK		Sg-1	SALK
TDr-1	GMI		Rhen-1	SALK		Br-0	SALK		Dra31	GMI
App116	GMI		Wa-1	SALK		Hovdala2	GMI		Lilloe1	GMI
Gel-1	SALK		CIBC-			Pla-0	SALK		Si-0	SALK
Nd-1	CeBiT		17	SALK		Sq-8	SALK		DraII-1	SALK
TDr-17	GMI		Kas-1	SALK		Edi-0	WTC		Lip-0	SALK
Ba-1	SALK		Rmx-			Lom11	GMI
Gie-0	SALK		A180	SALK		St-0	GMI
NFA-10	SALK		Wei-0	SALK		Es-0	SALK
TDr-8	GMI		CIBS-5	SALK		Lund	GMI
Baa12	GMI		Kelsterbach			Ste-0
Got-7	SALK		-4	SALK		7346.MONM
NFA-8	SALK		Rou-0	SALK		PI
Tha-1	SALK		Wil-1	SALK		Est-1	MPI
Bay-0	JGI		Cnt-1	SALK		Duk	SALK
Gr-5			Kin-0	SALK		Lis-2	GMI
7158.MONM			RRS-7	SALK		Sparta1	GMI
PI			Wl-0	SALK		Eden-2	GMI
No-0	WTC		Col-0	MPI		Lm-2	SALK
Ting-1	SALK		Kl-5	SALK		Mc-0	SALK
Benk-1	SALK		Rsch4	WTC		Ste-3	GMI
Gy-0	SALK		Ws-0	WTC		Sp-0	SALK
